# Supplementary material for: Two new species of Limbodessus diving beetles from New Guinea - short verbal descriptions flanked by online content (digital photography, μCT scans, drawings and DNA sequence data)
Source: Biodivers Data J. 2015 Dec 22;(3):e7096. doi: 10.3897/BDJ.3.e7096 (PMC4700388; doi:10.3897/BDJ.3.e7096)
Supplement: XML Treatment for Limbodessus alexanderi [file BDJ.3.e7096-treatment1.xml]

<!DOCTYPE tp:taxon-treatment
  PUBLIC "-//TaxonX//DTD Taxonomic Treatment Publishing DTD v0 20100105//EN" "tax-treatment-NSO.dtd">
<tp:taxon-treatment xmlns:tp="http://www.plazi.org/taxpub"><tp:treatment-meta><mixed-citation publication-type="journal"><person-group><name><surname>Balke</surname><given-names>Michael</given-names></name><name><surname>Ruthensteiner</surname><given-names>Bernhard</given-names></name><name><surname>Warikar</surname><given-names>Evie Lilly</given-names></name><name><surname>Neven</surname><given-names>Katja</given-names></name><name><surname>Hendrich</surname><given-names>Lars</given-names></name></person-group><article-title>Two new species of <italic><tp:taxon-name><tp:taxon-name-part taxon-name-part-type="genus">Limbodessus</tp:taxon-name-part></tp:taxon-name></italic> diving beetles from New Guinea - short verbal descriptions flanked by online content (digital photography, μCT scans, drawings and DNA sequence data)</article-title><source>Biodivers Data J</source><day>22</day><month>12</month><year>2015</year><volume>2015</volume><issue>3</issue><pub-id pub-id-type="doi">10.3897/BDJ.3.e7096</pub-id></mixed-citation></tp:treatment-meta><tp:nomenclature><tp:taxon-name><tp:taxon-name-part taxon-name-part-type="genus">Limbodessus</tp:taxon-name-part> <tp:taxon-name-part taxon-name-part-type="species">alexanderi</tp:taxon-name-part><object-id xmlns:xlink="http://www.w3.org/1999/xlink" content-type="zoobank" xlink:type="simple" object-id-type="ZooBank">urn:lsid:zoobank.org:act:9C940C82-646F-4075-86B9-3E88D397ABEA</object-id></tp:taxon-name><tp:taxon-authority>Balke &amp; Hendrich</tp:taxon-authority><tp:taxon-status xmlns:xlink="http://www.w3.org/1999/xlink" xlink:type="simple">sp. n.</tp:taxon-status></tp:nomenclature><tp:treatment-sec sec-type="materials"><title>Materials</title><list list-type="alpha-lower" list-content="occurrences"><list-item><p><bold>Type status:</bold> <named-content xmlns:xlink="http://www.w3.org/1999/xlink" content-type="dwc:typeStatus" xlink:type="simple">Holotype</named-content>. <bold>Occurrence:</bold> recordedBy: <named-content xmlns:xlink="http://www.w3.org/1999/xlink" content-type="dwc:recordedBy" xlink:type="simple">Riedel</named-content>; sex: <named-content xmlns:xlink="http://www.w3.org/1999/xlink" content-type="dwc:sex" xlink:type="simple">male</named-content>; lifeStage: <named-content xmlns:xlink="http://www.w3.org/1999/xlink" content-type="dwc:lifeStage" xlink:type="simple">adult</named-content>; <bold>Taxon:</bold> taxonID: <named-content xmlns:xlink="http://www.w3.org/1999/xlink" content-type="dwc:taxonID" xlink:type="simple"><ext-link ext-link-type="uri" xlink:href="http://zoobank.org/urn:lsid:zoobank.org:act:9C940C82-646F-4075-86B9-3E88D397ABEA" xlink:type="simple">urn:lsid:zoobank.org:act:9C940C82-646F-4075-86B9-3E88D397ABEA</ext-link></named-content>; scientificName: <named-content xmlns:xlink="http://www.w3.org/1999/xlink" content-type="dwc:scientificName" xlink:type="simple"><italic><tp:taxon-name><tp:taxon-name-part taxon-name-part-type="genus">Limbodessus</tp:taxon-name-part> <tp:taxon-name-part taxon-name-part-type="species">alexanderi</tp:taxon-name-part></tp:taxon-name></italic></named-content>; order: <named-content xmlns:xlink="http://www.w3.org/1999/xlink" content-type="dwc:order" xlink:type="simple"><tp:taxon-name><tp:taxon-name-part taxon-name-part-type="order">Coleoptera</tp:taxon-name-part></tp:taxon-name></named-content>; family: <named-content xmlns:xlink="http://www.w3.org/1999/xlink" content-type="dwc:family" xlink:type="simple"><tp:taxon-name><tp:taxon-name-part taxon-name-part-type="family">Dytiscidae</tp:taxon-name-part></tp:taxon-name></named-content>; <bold>Location:</bold> island: <named-content xmlns:xlink="http://www.w3.org/1999/xlink" content-type="dwc:island" xlink:type="simple">New Guinea</named-content>; country: <named-content xmlns:xlink="http://www.w3.org/1999/xlink" content-type="dwc:country" xlink:type="simple">Indonesia</named-content>; stateProvince: <named-content xmlns:xlink="http://www.w3.org/1999/xlink" content-type="dwc:stateProvince" xlink:type="simple">Papua</named-content>; locality: <named-content xmlns:xlink="http://www.w3.org/1999/xlink" content-type="dwc:locality" xlink:type="simple">N Sugapa</named-content>; verbatimElevation: <named-content xmlns:xlink="http://www.w3.org/1999/xlink" content-type="dwc:verbatimElevation" xlink:type="simple">3000 m</named-content>; verbatimCoordinates: <named-content xmlns:xlink="http://www.w3.org/1999/xlink" content-type="dwc:verbatimCoordinates" xlink:type="simple"><named-content content-type="dwc:verbatimCoordinates" xlink:type="simple">3°40'11.90"S, 137° 4'51.31"E</named-content></named-content>; decimalLatitude: <named-content xmlns:xlink="http://www.w3.org/1999/xlink" content-type="dwc:decimalLatitude" xlink:type="simple">-3.669972</named-content>; decimalLongitude: <named-content xmlns:xlink="http://www.w3.org/1999/xlink" content-type="dwc:decimalLongitude" xlink:type="simple">137.080919</named-content>; <bold>Event:</bold> samplingProtocol: <named-content xmlns:xlink="http://www.w3.org/1999/xlink" content-type="dwc:samplingProtocol" xlink:type="simple">collected with strainer</named-content>; eventDate: <named-content xmlns:xlink="http://www.w3.org/1999/xlink" content-type="dwc:eventDate" xlink:type="simple">27.xii.1995</named-content>; <bold>Record Level:</bold> institutionCode: <named-content xmlns:xlink="http://www.w3.org/1999/xlink" content-type="dwc:institutionCode" xlink:type="simple">NHMW</named-content>; collectionCode: <named-content xmlns:xlink="http://www.w3.org/1999/xlink" content-type="dwc:collectionCode" xlink:type="simple">Insects</named-content></p></list-item><list-item><p><bold>Type status:</bold> <named-content xmlns:xlink="http://www.w3.org/1999/xlink" content-type="dwc:typeStatus" xlink:type="simple">Paratype</named-content>. <bold>Occurrence:</bold> recordedBy: <named-content xmlns:xlink="http://www.w3.org/1999/xlink" content-type="dwc:recordedBy" xlink:type="simple">Riedel</named-content>; individualID: <named-content xmlns:xlink="http://www.w3.org/1999/xlink" content-type="dwc:individualID" xlink:type="simple">four of them with green extraction voucher labels: M. Balke 4424, 4425, 6423, 6424</named-content>; individualCount: <named-content xmlns:xlink="http://www.w3.org/1999/xlink" content-type="dwc:individualCount" xlink:type="simple">130</named-content>; lifeStage: <named-content xmlns:xlink="http://www.w3.org/1999/xlink" content-type="dwc:lifeStage" xlink:type="simple">adult</named-content>; <bold>Taxon:</bold> taxonID: <named-content xmlns:xlink="http://www.w3.org/1999/xlink" content-type="dwc:taxonID" xlink:type="simple"><ext-link ext-link-type="uri" xlink:href="http://zoobank.org/urn:lsid:zoobank.org:act:9C940C82-646F-4075-86B9-3E88D397ABEA" xlink:type="simple">urn:lsid:zoobank.org:act:9C940C82-646F-4075-86B9-3E88D397ABEA</ext-link></named-content>; scientificName: <named-content xmlns:xlink="http://www.w3.org/1999/xlink" content-type="dwc:scientificName" xlink:type="simple"><italic><tp:taxon-name><tp:taxon-name-part taxon-name-part-type="genus">Limbodessus</tp:taxon-name-part> <tp:taxon-name-part taxon-name-part-type="species">alexanderi</tp:taxon-name-part></tp:taxon-name></italic></named-content>; order: <named-content xmlns:xlink="http://www.w3.org/1999/xlink" content-type="dwc:order" xlink:type="simple"><tp:taxon-name><tp:taxon-name-part taxon-name-part-type="order">Coleoptera</tp:taxon-name-part></tp:taxon-name></named-content>; family: <named-content xmlns:xlink="http://www.w3.org/1999/xlink" content-type="dwc:family" xlink:type="simple"><tp:taxon-name><tp:taxon-name-part taxon-name-part-type="family">Dytiscidae</tp:taxon-name-part></tp:taxon-name></named-content>; <bold>Location:</bold> island: <named-content xmlns:xlink="http://www.w3.org/1999/xlink" content-type="dwc:island" xlink:type="simple">New Guinea</named-content>; country: <named-content xmlns:xlink="http://www.w3.org/1999/xlink" content-type="dwc:country" xlink:type="simple">Indonesia</named-content>; stateProvince: <named-content xmlns:xlink="http://www.w3.org/1999/xlink" content-type="dwc:stateProvince" xlink:type="simple">Papua</named-content>; locality: <named-content xmlns:xlink="http://www.w3.org/1999/xlink" content-type="dwc:locality" xlink:type="simple">N Sugapa</named-content>; verbatimElevation: <named-content xmlns:xlink="http://www.w3.org/1999/xlink" content-type="dwc:verbatimElevation" xlink:type="simple">3000 m</named-content>; verbatimCoordinates: <named-content xmlns:xlink="http://www.w3.org/1999/xlink" content-type="dwc:verbatimCoordinates" xlink:type="simple"><named-content content-type="dwc:verbatimCoordinates" xlink:type="simple">3°40'11.90"S, 137° 4'51.31"E</named-content></named-content>; decimalLatitude: <named-content xmlns:xlink="http://www.w3.org/1999/xlink" content-type="dwc:decimalLatitude" xlink:type="simple">-3.669972</named-content>; decimalLongitude: <named-content xmlns:xlink="http://www.w3.org/1999/xlink" content-type="dwc:decimalLongitude" xlink:type="simple">137.080919</named-content>; <bold>Event:</bold> samplingProtocol: <named-content xmlns:xlink="http://www.w3.org/1999/xlink" content-type="dwc:samplingProtocol" xlink:type="simple">collected with strainer</named-content>; eventDate: <named-content xmlns:xlink="http://www.w3.org/1999/xlink" content-type="dwc:eventDate" xlink:type="simple">27.xii.1995</named-content>; <bold>Record Level:</bold> institutionCode: <named-content xmlns:xlink="http://www.w3.org/1999/xlink" content-type="dwc:institutionCode" xlink:type="simple">MZB, NHMW, ZSM</named-content>; collectionCode: <named-content xmlns:xlink="http://www.w3.org/1999/xlink" content-type="dwc:collectionCode" xlink:type="simple">Insects</named-content></p></list-item></list></tp:treatment-sec><tp:treatment-sec sec-type="Description"><title>Description</title><p>A large, dark brown to black <italic><tp:taxon-name><tp:taxon-name-part taxon-name-part-type="genus">Limbodessus</tp:taxon-name-part></tp:taxon-name></italic>: length of body 3.0–3.5 mm (N=20); with pronounced habitus disruption between pronotum and elytron Figs <xref ref-type="fig" rid="F1409963">1</xref>, <xref ref-type="fig" rid="F1410752">2</xref>, <xref ref-type="fig" rid="F1541331">3</xref>, <xref ref-type="fig" rid="F1540713">4</xref>, <xref ref-type="fig" rid="F1541335">5</xref>, <xref ref-type="fig" rid="F1541295">6</xref>, <xref ref-type="fig" rid="F1646716">37</xref>, <xref ref-type="fig" rid="F1646758">39</xref>; dorsoventrally rather thick Figs <xref ref-type="fig" rid="F1410756">7</xref>, <xref ref-type="fig" rid="F1541339">8</xref>; cervical line present but faint in male or partly dissolved into punctures in females, distinct pronotal plica present, elytral plica absent; flight wings vestigal; metacoxa and metaventrite with few punctures only Fig. <xref ref-type="fig" rid="F1432253">22</xref>​; ventral side with notable modifications: elytral epipleuron apically modified: slightly concave, with inner margin dilated, its form reminding of a spear tip or shallow spoon Figs <xref ref-type="fig" rid="F1410756">7</xref>, <xref ref-type="fig" rid="F1541333">16</xref>, <xref ref-type="fig" rid="F1541297">17</xref>, <xref ref-type="fig" rid="F1646716">37</xref>, <xref ref-type="fig" rid="F1646758">39</xref>​.</p><p>Sexes dimorphic, see below.</p><sec sec-type="Male"><title>Male</title><p>Antenna filiform Figs <xref ref-type="fig" rid="F1409963">1</xref>, <xref ref-type="fig" rid="F1541331">3</xref>, <xref ref-type="fig" rid="F1541335">5</xref>. Dorsal surface with coarse punctures but otherwise with shiny surface. Median lobe of aedeagus as in Figs <xref ref-type="fig" rid="F1655086">25</xref>, <xref ref-type="fig" rid="F1661257">26</xref> with tiny setae on tip, paramere as in Fig. <xref ref-type="fig" rid="F1432053">31</xref>.</p></sec><sec sec-type="Female"><title>Female</title><p>Antenna with strongly enlarged antennomeres forming a conspicuous club Figs <xref ref-type="fig" rid="F1410752">2</xref>, <xref ref-type="fig" rid="F1540713">4</xref>, <xref ref-type="fig" rid="F1541295">6</xref>, <xref ref-type="fig" rid="F1541297">17</xref>. Dorsal surface with very fine microreticulation between surface punctures and surfaces therefore appearing matt Figs <xref ref-type="fig" rid="F1410752">2</xref>, <xref ref-type="fig" rid="F1410754">10</xref>​.</p></sec></tp:treatment-sec><tp:treatment-sec sec-type="Etymology"><title>Etymology</title><p>Named after Alexander Riedel who discovered this species.  The species name is a noun in the genitive case.</p></tp:treatment-sec><tp:treatment-sec sec-type="Distribution"><title>Distribution</title><p>Indonesian New Guinea, known only from the type locality which is the mountain range north of Sugapa, Papua (Fig. <xref ref-type="fig" rid="F1430261">23</xref>​).</p></tp:treatment-sec><tp:treatment-sec sec-type="Ecology"><title>Ecology</title><p>Puddles in high altitude grassland in the tropical montane / subalpine habitat. Here, a second, much smaller and black <italic><tp:taxon-name><tp:taxon-name-part taxon-name-part-type="genus">Limbodessus</tp:taxon-name-part></tp:taxon-name></italic> was also collected which is the female of an undescribed species.</p></tp:treatment-sec><tp:treatment-sec sec-type="Conservation"><title>Conservation</title><p>The species is most likely not threatened due to its occurrence on remote high altitude plateau.</p></tp:treatment-sec><tp:treatment-sec sec-type="Online resources"><title>Online resources</title><p>Higher resolution digital images, μCT data as well as sequence data have been deposited in public databases. The Species-ID species page is a versioned wiki site and can be enhanced through community contributions <xref ref-type="bibr" rid="B1650855">Hendrich and Balke (2011)</xref>.</p><sec sec-type="Species-ID species page"><title>Species-ID species page</title><p>
              <ext-link xmlns:xlink="http://www.w3.org/1999/xlink" ext-link-type="uri" xlink:href="http://species-id.net/wiki/Limbodessus_alexanderi" xlink:type="simple">http://species-id.net/wiki/Limbodessus_alexanderi</ext-link>
            </p></sec><sec sec-type="DNA sequences"><title>DNA sequences</title><p>Partial 3' <italic>cox1</italic> sequence deposited at: LN884309–LN884312.</p></sec><sec sec-type="μCT data"><title>μCT data</title><p>In two Morphosource projects <ext-link xmlns:xlink="http://www.w3.org/1999/xlink" ext-link-type="uri" xlink:href="http://morphosource.org/index.php/Detail/SpecimenDetail/Show/specimen_id/2040" xlink:type="simple">here</ext-link> and <ext-link xmlns:xlink="http://www.w3.org/1999/xlink" ext-link-type="uri" xlink:href="http://ttp://morphosource.org/index.php/Detail/SpecimenDetail/Show/specimen_id/2041" xlink:type="simple">here</ext-link>.</p></sec></tp:treatment-sec><tp:treatment-sec><!--Section generated to contain objects referenced in tp:taxon-treatment.--><fig id="F1409963" position="float" orientation="portrait"><label>Figure 1.</label><caption><p><italic><tp:taxon-name><tp:taxon-name-part taxon-name-part-type="genus">Limbodessus</tp:taxon-name-part> <tp:taxon-name-part taxon-name-part-type="species">alexanderi</tp:taxon-name-part></tp:taxon-name></italic>, male, dorsal habitus. Length of beetle: 3.1 mm.</p></caption><graphic xmlns:xlink="http://www.w3.org/1999/xlink" xlink:href="biodiversity_data_journal-3-e7096-g001.jpg" position="float" id="oo_40185.jpg" orientation="portrait" xlink:type="simple"/></fig><fig id="F1410752" position="float" orientation="portrait"><label>Figure 2.</label><caption><p><italic><tp:taxon-name><tp:taxon-name-part taxon-name-part-type="genus">Limbodessus</tp:taxon-name-part> <tp:taxon-name-part taxon-name-part-type="species">alexanderi</tp:taxon-name-part></tp:taxon-name></italic>, female, dorsal habitus. Length of beetle: 3.1 mm.</p></caption><graphic xmlns:xlink="http://www.w3.org/1999/xlink" xlink:href="biodiversity_data_journal-3-e7096-g002.jpg" position="float" id="oo_40217.jpg" orientation="portrait" xlink:type="simple"/></fig><fig id="F1541331" position="float" orientation="portrait"><label>Figure 3.</label><caption><p><italic><tp:taxon-name><tp:taxon-name-part taxon-name-part-type="genus">Limbodessus</tp:taxon-name-part> <tp:taxon-name-part taxon-name-part-type="species">alexanderi</tp:taxon-name-part></tp:taxon-name></italic>, male, dorsal habitus. μCT scan. Length of beetle: 3.1 mm.</p></caption><graphic xmlns:xlink="http://www.w3.org/1999/xlink" xlink:href="biodiversity_data_journal-3-e7096-g003.png" position="float" id="oo_42143.png" orientation="portrait" xlink:type="simple"/></fig><fig id="F1540713" position="float" orientation="portrait"><label>Figure 4.</label><caption><p><italic><tp:taxon-name><tp:taxon-name-part taxon-name-part-type="genus">Limbodessus</tp:taxon-name-part> <tp:taxon-name-part taxon-name-part-type="species">alexanderi</tp:taxon-name-part></tp:taxon-name></italic>, female, dorsal habitus. μCT scan. Length of beetle: 3.1 mm.</p></caption><graphic xmlns:xlink="http://www.w3.org/1999/xlink" xlink:href="biodiversity_data_journal-3-e7096-g004.png" position="float" id="oo_42079.png" orientation="portrait" xlink:type="simple"/></fig><fig id="F1541335" position="float" orientation="portrait"><label>Figure 5.</label><caption><p><italic><tp:taxon-name><tp:taxon-name-part taxon-name-part-type="genus">Limbodessus</tp:taxon-name-part> <tp:taxon-name-part taxon-name-part-type="species">alexanderi</tp:taxon-name-part></tp:taxon-name></italic>, male, frontal habitus. μCT scan. Length of beetle: 3.1 mm.</p></caption><graphic xmlns:xlink="http://www.w3.org/1999/xlink" xlink:href="biodiversity_data_journal-3-e7096-g005.png" position="float" id="oo_42147.png" orientation="portrait" xlink:type="simple"/></fig><fig id="F1541295" position="float" orientation="portrait"><label>Figure 6.</label><caption><p><italic><tp:taxon-name><tp:taxon-name-part taxon-name-part-type="genus">Limbodessus</tp:taxon-name-part> <tp:taxon-name-part taxon-name-part-type="species">alexanderi</tp:taxon-name-part></tp:taxon-name></italic>, female, frontal habitus. μCT scan. Length of beetle: 3.1 mm.</p></caption><graphic xmlns:xlink="http://www.w3.org/1999/xlink" xlink:href="biodiversity_data_journal-3-e7096-g006.png" position="float" id="oo_42139.png" orientation="portrait" xlink:type="simple"/></fig><fig id="F1646716" position="float" orientation="portrait"><label>Figure 37.</label><caption><p><italic><tp:taxon-name><tp:taxon-name-part taxon-name-part-type="genus">Limbodessus</tp:taxon-name-part> <tp:taxon-name-part taxon-name-part-type="species">alexanderi</tp:taxon-name-part></tp:taxon-name></italic>, male, habitus. Animated μCT scan. Length of beetle: 3.1 mm.</p></caption><ext-link xmlns:xlink="http://www.w3.org/1999/xlink" ext-link-type="uri" xlink:href="https://www.youtube.com/watch?v=-NpqHKTAM0Y" xlink:type="simple">https://www.youtube.com/watch?v=-NpqHKTAM0Y</ext-link></fig><fig id="F1646758" position="float" orientation="portrait"><label>Figure 39.</label><caption><p><italic><tp:taxon-name><tp:taxon-name-part taxon-name-part-type="genus">Limbodessus</tp:taxon-name-part> <tp:taxon-name-part taxon-name-part-type="species">alexanderi</tp:taxon-name-part></tp:taxon-name></italic>, female, habitus. Animated μCT scan. Length of beetle: 3.1 mm.</p></caption><ext-link xmlns:xlink="http://www.w3.org/1999/xlink" ext-link-type="uri" xlink:href="https://www.youtube.com/watch?v=mPSci06rEBs" xlink:type="simple">https://www.youtube.com/watch?v=mPSci06rEBs</ext-link></fig><fig id="F1410756" position="float" orientation="portrait"><label>Figure 7.</label><caption><p><italic><tp:taxon-name><tp:taxon-name-part taxon-name-part-type="genus">Limbodessus</tp:taxon-name-part> <tp:taxon-name-part taxon-name-part-type="species">alexanderi</tp:taxon-name-part></tp:taxon-name></italic>, female, lateral habitus. Length of beetle: 3.1 mm.</p></caption><graphic xmlns:xlink="http://www.w3.org/1999/xlink" xlink:href="biodiversity_data_journal-3-e7096-g007.jpg" position="float" id="oo_40219.jpg" orientation="portrait" xlink:type="simple"/></fig><fig id="F1541339" position="float" orientation="portrait"><label>Figure 8.</label><caption><p><italic><tp:taxon-name><tp:taxon-name-part taxon-name-part-type="genus">Limbodessus</tp:taxon-name-part> <tp:taxon-name-part taxon-name-part-type="species">alexanderi</tp:taxon-name-part></tp:taxon-name></italic>, male, lateral habitus. μCT scan. Length of beetle: 3.1 mm.</p></caption><graphic xmlns:xlink="http://www.w3.org/1999/xlink" xlink:href="biodiversity_data_journal-3-e7096-g008.png" position="float" id="oo_42148.png" orientation="portrait" xlink:type="simple"/></fig><fig id="F1432253" position="float" orientation="portrait"><label>Figure 22.</label><caption><p><italic><tp:taxon-name><tp:taxon-name-part taxon-name-part-type="genus">Limbodessus</tp:taxon-name-part> <tp:taxon-name-part taxon-name-part-type="species">alexanderi</tp:taxon-name-part></tp:taxon-name></italic>, ventral aspect, metacoxa and metaventrite.</p></caption><graphic xmlns:xlink="http://www.w3.org/1999/xlink" xlink:href="biodiversity_data_journal-3-e7096-g022.jpg" position="float" id="oo_40586.jpg" orientation="portrait" xlink:type="simple"/></fig><fig id="F1541333" position="float" orientation="portrait"><label>Figure 16.</label><caption><p><italic><tp:taxon-name><tp:taxon-name-part taxon-name-part-type="genus">Limbodessus</tp:taxon-name-part> <tp:taxon-name-part taxon-name-part-type="species">alexanderi</tp:taxon-name-part></tp:taxon-name></italic>, male, habitus ventrally. μCT scan. Length of beetle: 3.1 mm.</p></caption><graphic xmlns:xlink="http://www.w3.org/1999/xlink" xlink:href="biodiversity_data_journal-3-e7096-g016.png" position="float" id="oo_42144.png" orientation="portrait" xlink:type="simple"/></fig><fig id="F1541297" position="float" orientation="portrait"><label>Figure 17.</label><caption><p><italic><tp:taxon-name><tp:taxon-name-part taxon-name-part-type="genus">Limbodessus</tp:taxon-name-part> <tp:taxon-name-part taxon-name-part-type="species">alexanderi</tp:taxon-name-part></tp:taxon-name></italic>, female, habitus ventrally. μCT scan. Length of beetle: 3.1 mm.</p></caption><graphic xmlns:xlink="http://www.w3.org/1999/xlink" xlink:href="biodiversity_data_journal-3-e7096-g017.png" position="float" id="oo_42140.png" orientation="portrait" xlink:type="simple"/></fig><fig id="F1655086" position="float" orientation="portrait"><label>Figure 25.</label><caption><p><italic><tp:taxon-name><tp:taxon-name-part taxon-name-part-type="genus">Limbodessus</tp:taxon-name-part> <tp:taxon-name-part taxon-name-part-type="species">alexanderi</tp:taxon-name-part></tp:taxon-name></italic>, male, median lobe in ventral view.</p></caption><graphic xmlns:xlink="http://www.w3.org/1999/xlink" xlink:href="biodiversity_data_journal-3-e7096-g025.jpg" position="float" id="oo_49193.jpg" orientation="portrait" xlink:type="simple"/></fig><fig id="F1661257" position="float" orientation="portrait"><label>Figure 26.</label><caption><p><italic><tp:taxon-name><tp:taxon-name-part taxon-name-part-type="genus">Limbodessus</tp:taxon-name-part> <tp:taxon-name-part taxon-name-part-type="species">alexanderi</tp:taxon-name-part></tp:taxon-name></italic>, male, median lobe in lateral view.</p></caption><graphic xmlns:xlink="http://www.w3.org/1999/xlink" xlink:href="biodiversity_data_journal-3-e7096-g026.jpg" position="float" id="oo_49770.jpg" orientation="portrait" xlink:type="simple"/></fig><fig id="F1432053" position="float" orientation="portrait"><label>Figure 31.</label><caption><p><italic><tp:taxon-name><tp:taxon-name-part taxon-name-part-type="genus">Limbodessus</tp:taxon-name-part> <tp:taxon-name-part taxon-name-part-type="species">alexanderi</tp:taxon-name-part></tp:taxon-name></italic>, male, paramere. Total length 0.46 mm.</p></caption><graphic xmlns:xlink="http://www.w3.org/1999/xlink" xlink:href="biodiversity_data_journal-3-e7096-g031.jpg" position="float" id="oo_40580.jpg" orientation="portrait" xlink:type="simple"/></fig><fig id="F1410754" position="float" orientation="portrait"><label>Figure 10.</label><caption><p><italic><tp:taxon-name><tp:taxon-name-part taxon-name-part-type="genus">Limbodessus</tp:taxon-name-part> <tp:taxon-name-part taxon-name-part-type="species">alexanderi</tp:taxon-name-part></tp:taxon-name></italic>, female, detailed elytral and pronotal sculpture. Lens: Mitutoyo ELWD 10x.</p></caption><graphic xmlns:xlink="http://www.w3.org/1999/xlink" xlink:href="biodiversity_data_journal-3-e7096-g010.jpg" position="float" id="oo_40218.jpg" orientation="portrait" xlink:type="simple"/></fig><fig id="F1430261" position="float" orientation="portrait"><label>Figure 23.</label><caption><p>Distribution of <italic><tp:taxon-name><tp:taxon-name-part taxon-name-part-type="genus">Limbodessus</tp:taxon-name-part> <tp:taxon-name-part taxon-name-part-type="species">baliem</tp:taxon-name-part></tp:taxon-name></italic> and <italic><tp:taxon-name><tp:taxon-name-part taxon-name-part-type="genus">L.</tp:taxon-name-part> <tp:taxon-name-part taxon-name-part-type="species">alexanderi</tp:taxon-name-part></tp:taxon-name></italic> in New Guinea. <italic><tp:taxon-name><tp:taxon-name-part taxon-name-part-type="genus">Limbodessus</tp:taxon-name-part> <tp:taxon-name-part taxon-name-part-type="species">compactus</tp:taxon-name-part></tp:taxon-name></italic> is widespread especially in the lowlands, it is absent from the Baliem Valley and altitudes above 2000 m.</p></caption><graphic xmlns:xlink="http://www.w3.org/1999/xlink" xlink:href="biodiversity_data_journal-3-e7096-g023.png" position="float" id="oo_40434.png" orientation="portrait" xlink:type="simple"/></fig></tp:treatment-sec><ref-list><ref id="B1650855"><element-citation xmlns:xlink="http://www.w3.org/1999/xlink" publication-type="article" xlink:type="simple"><person-group person-group-type="author"><name name-style="western"><surname>Hendrich</surname><given-names>Lars</given-names></name><name name-style="western"><surname>Balke</surname><given-names>Michael</given-names></name></person-group><year>2011</year><article-title>A simultaneous journal / wiki publication and dissemination of a new species description: <italic><tp:taxon-name><tp:taxon-name-part taxon-name-part-type="genus">Neobidessodes</tp:taxon-name-part> <tp:taxon-name-part taxon-name-part-type="species">darwiniensis</tp:taxon-name-part></tp:taxon-name></italic> sp. n. from northern Australia (<tp:taxon-name><tp:taxon-name-part taxon-name-part-type="order">Coleoptera</tp:taxon-name-part></tp:taxon-name>, <tp:taxon-name><tp:taxon-name-part taxon-name-part-type="family">Dytiscidae</tp:taxon-name-part></tp:taxon-name>, <tp:taxon-name><tp:taxon-name-part taxon-name-part-type="tribe">Bidessini</tp:taxon-name-part></tp:taxon-name>)</article-title><source>ZooKeys</source><volume>79</volume><fpage>11</fpage><lpage>20</lpage><uri xlink:type="simple">http://dx.doi.org/10.3897/zookeys.79.803</uri><pub-id pub-id-type="doi">10.3897/zookeys.79.803</pub-id></element-citation></ref></ref-list></tp:taxon-treatment>
